# Supplementary material for: The Combined Use of Medium- and Short-Chain Fatty Acids Improves the Pregnancy Outcomes of Sows by Enhancing Ovarian Steroidogenesis and Endometrial Receptivity
Source: Nutrients. 2022 Oct 20;14(20):4405. doi: 10.3390/nu14204405 (PMC9607977; doi:10.3390/nu14204405)
Supplement: Supplementary file 1 [file nutrients-14-04405-s001.zip]

Archive with 1 entries (1 files):
- nutrients-1905334-supplementary.pdf
